# Supplementary material for: Glutamate 1-semialdehyde aminotransferase is connected to GluTR by GluTR-binding protein and contributes to the rate-limiting step of 5-aminolevulinic acid synthesis
Source: Plant Cell. 2022 Aug 16;34(11):4623–40. doi: 10.1093/plcell/koac237 (PMC9614494; doi:10.1093/plcell/koac237)
Supplement: koac237_Supplementary_Data [file koac237_supplementary_data.zip]

Archive with 7 entries (6 files):
- koac237_Supplementary_Data/
- koac237_Supplementary_Data/Author_Revisions_Checklist.pdf
- koac237_Supplementary_Data/Supplemental Dataset S1.xlsx
- koac237_Supplementary_Data/Supplemental Figures_24.07.pdf
- koac237_Supplementary_Data/Supplementary File 1_Sequence Alignment.fas
- koac237_Supplementary_Data/Supplementary File 2_Newick_Phylogenetics .tree
- koac237_Supplementary_Data/TPC2022RA00045R2_PeerReviewReport.pdf
