# Supplementary material for: Glutamate 1-semialdehyde aminotransferase is connected to GluTR by GluTR-binding protein and contributes to the rate-limiting step of 5-aminolevulinic acid synthesis
Source: Plant Cell. 2022 Aug 16;34(11):4623–40. doi: 10.1093/plcell/koac237 (PMC9614494; doi:10.1093/plcell/koac237)
Supplement: koac237_Supplementary_Data [file koac237_supplementary_data.zip › koac237_Supplementary_Data/Supplemental Dataset S1.xlsx]

## Sheet: Fig 2b
Figure 2b: Chlorophyll a and b levels determined by HPLC analysis in Col-0, gsa1, gsa2 seedlings under short day conditions(SD), with mean values, standard error (STDE), standard deviation (STDEV) and T-TEST (p-value) results. (a) P≤ 0.05, (b) P value ≤ 0.01, (c) P value ≤ 0.001 usingStudent’s t test
	HPLC
	date
	Injektionsvolumen (Vi)	50
	Methode
	Analyte
	Standard (S)	2.7
	Extraktionsvolumen (Ve)	600
					A/S/Vi	pmol/µL*Ve	pmol/Gvol /W
analyte	sample	tube	DW [mg]	area (A)	pmol/µL	pmol/Gvol	pmol/ mg DW	pmol/Gvol /W*2 (dilution)		Mean	STDE	t-test	STDEV
	Col-0	SD	20	6995	51.8148	31088.9	621778	1.24356e+06	1.24356	1.28421	0.0910296		0.157668
SD Chla	Col-0	SD	24	7005	51.8889	31133.3	747200	1494400	1.4944
	Col-0	SD	19	6600	48.8889	29333.3	557333	1.11467e+06	1.11467
	gsa1	SD	21	4656	34.4889	20693.3	434560	869120	0.86912	0.954833	0.0350321	0.0509949	0.0606774	a
	gsa1	SD	20	5632	41.7185	25031.1	500622	1.00124e+06	1.00124
	gsa1	SD	20	5592	41.4222	24853.3	497067	994133	0.994133
	gsa2	SD	16	2814	20.8444	12506.7	200107	400213	0.400213	0.391475	0.0139784	0.00137899	0.0242113	c
	gsa2	SD	14.2	3294	24.4	14640	207888	415776	0.415776
	gsa2	SD	13.9	2901	21.4889	12893.3	179217	358435	0.358435
	Col-0	SD	20	2312	17.1259	10275.6	205511	411022	0.411022	0.426963	0.0478366		0.0828554
	Col-0	SD	24	2510	18.5926	11155.6	267733	535467	0.535467
SD Chlb	Col-0	SD	19	1980	14.6667	8800	167200	334400	0.3344
	gsa1	SD	21	1721	12.7481	7648.89	160627	321253	0.321253	0.322018	0.0015815	0.147904	0.00273923
	gsa1	SD	20	1795	13.2963	7977.78	159556	319111	0.319111
	gsa1	SD	20	1832	13.5704	8142.22	162844	325689	0.325689
	gsa2	SD	16	1602	11.8667	7120	113920	227840	0.22784	0.178372	0.0207189	0.0176375	0.0358862
	gsa2	SD	14.2	1295	9.59259	5755.56	81728.9	163458	0.163458
	gsa2	SD	13.9	1164	8.62222	5173.33	71909.3	143819	0.143819

## Sheet: Fig 2g
Figure 2g: ALA synthesizing capacity of Col-0, gsa1, gsa2 plants under Short day condition with mean values, standard error (STDE), standard deviation (STDEV) and T-TEST (p-value) results. (a) P≤ 0.05, (b) P value ≤ 0.01, (c) P value ≤ 0.001 usingStudent’s t test
Plant Material	Weight (mg)	Incubation time (hrs)	Ab.525	Ab.553	Ab.600	Ab.553-600	Ab.553/525	x (µmol)	x (µmol)* df	wt*time	x(µmol)*df/wt*time	x(nmol)*df/weight*time	Mean	STDE	t-test	STDEV
Col-0	31	3	0.542	0.654	0.108	0.546	1.20664	26.5049	66.2621	93	0.712496	712.496	737.117	26.9373		38.095
Col-0	30	3	0.556	0.6	0.075	0.525	1.07914	25.4854	63.7136	90	0.707929	707.929
Col-0	29	3	0.564	0.665	0.098	0.567	1.17908	27.5243	68.8107	87	0.790927	790.927
gsa1	33	3	0.49	0.599	0.078	0.521	1.22245	25.2913	63.2282	99	0.638668	638.668	618.008	22.8933	0.028062	32.376	a
gsa1	29	3	0.402	0.53	0.069	0.461	1.31841	22.3786	55.9466	87	0.643064	643.064
gsa1	34	3	0.443	0.579	0.098	0.481	1.307	23.3495	58.3738	102	0.572292	572.292
gsa2	28	3	0.099	0.155	0.075	0.08	1.56566	3.8835	9.70874	84	0.11558	115.58	187.59	43.8642	0.000436111	62.0334	c
gsa2	30	3	0.176	0.232	0.034	0.198	1.31818	9.61165	24.0291	90	0.26699	266.99
gsa2	33	3	0.159	0.245	0.098	0.147	1.54088	7.13592	17.8398	99	0.1802	180.2

## Sheet: Fig 2h
Figure 2h: GSAAT activity of Col-0, gsa1, gsa2 plants under Short day condition with mean values, standard error (STDE), standard deviation (STDEV) and T-TEST (p-value) results. (a) P≤ 0.05, (b) P value ≤ 0.01, (c) P value ≤ 0.001 usingStudent’s t test
Plant Material	Weight (mg)	Incubation time (hrs)	Ab.525	Ab.553	Ab.600	Ab.553-600	x (µmol)	x (µmol)* df	wt*time	x(µmol)*df/weight*time	x(nmol)*df/weight*time	Mean	STDE	t-test	STDEV
Col-0	110.23	0.166667	0.202	0.276	0.065	0.211	10.2427	0.128034	18.3717	0.0069691	6.9691	6.03099	0.532699		0.75335
Col-0	110.12	0.166667	0.124	0.189	0.034	0.155	7.52427	0.0940534	18.3533	0.00512459	5.12459
Col-0	110.45	0.166667	0.197	0.258	0.076	0.182	8.83495	0.110437	18.4083	0.00599929	5.99929
gsa1	110.23	0.166667	0.127	0.176	0.053	0.123	5.97087	0.0746359	18.3717	0.00406256	4.06256	4.42617	0.26702	0.0544759	0.377623	a
gsa1	110.01	0.166667	0.109	0.179	0.05	0.129	6.26214	0.0782767	18.335	0.00426925	4.26925
gsa1	110.4	0.166667	0.113	0.198	0.048	0.15	7.28155	0.0910194	18.4	0.00494671	4.94671
gsa2	98.12	0.166667	0.044	0.06	0.002	0.047	2.28155	0.0285194	16.3533	0.00174395	1.74395	1.78884	0.264868	0.00204514	0.37458	b
gsa2	93.09	0.166667	0.035	0.05	0.003	0.058	2.81553	0.0351942	15.515	0.0022684	2.2684
gsa2	94.1	0.166667	0.031	0.042	0.007	0.035	1.69903	0.0212379	15.6833	0.00135417	1.35417

## Sheet: Fig 3b
Figure 3b: Chlorophyll a and b levels determined by HPLC analysis in Col-0, gsa1, gsa2 and 35S:GSA1 seedlings under short day conditions(SD), with mean values, standard error (STDE), standard deviation (STDEV) and T-TEST (p-value) results. (a) P≤ 0.05, (b) P value ≤ 0.01, (c) P value ≤ 0.001 usingStudent’s t test
	HPLC
	date							concentration [pmol/ mg FW]
	Injektionsvolumen (Vi)	50
	Methode
	Analyte
	Standard (S)	2.7
	Extraktionsvolumen (Ve)	600
					A/S/Vi	pmol/µL*Ve	pmol/Gvol /W
analyte	sample	tube	DW [mg]	area (A)	pmol/µL	pmol/Gvol	pmol/ mg DW	pmol/Gvol /W*2 (dilution)		Mean	STDE	t-test	STDEV
	Col-0	SD	20	6995	51.8148	31088.9	621778	1.24356e+06	1.24356	1.28421	0.0910296		0.157668
SD Chla	Col-0	SD	24	7005	51.8889	31133.3	747200	1494400	1.4944
	Col-0	SD	19	6600	48.8889	29333.3	557333	1.11467e+06	1.11467
	gsa1	SD	21	4690	34.7407	20844.4	437733	875467	0.875467	0.952267	0.0314381	0.0481081	0.0544523	a
	gsa1	SD	20	5545	41.0741	24644.4	492889	985778	0.985778
	gsa1	SD	20	5600	41.4815	24888.9	497778	995556	0.995556
	gsa2	SD	16	2985	22.1111	13266.7	212267	424533	0.424533	0.395042	0.0201281	0.00146656	0.0348628	c
	gsa2	SD	14.2	3284	24.3259	14595.6	207257	414514	0.414514
	gsa2	SD	13.9	2801	20.7481	12448.9	173040	346079	0.346079
	35S:GSA1 #1	SD	22.1	6994	51.8074	31084.4	686966	1.37393e+06	1.37393	1.20858	0.0901086	0.654951	0.156073
	35S:GSA1 #1	SD	22	5110	37.8519	22711.1	499644	999289	0.999289
	35S:GSA1 #1	SD	23.1	6100	45.1852	27111.1	626267	1.25253e+06	1.25253
	35S:GSA1 #3	SD	24	6169	45.6963	27417.8	658027	1.31605e+06	1.31605	1.12333	0.07998	0.339333	0.138529
	35S:GSA1 #3	SD	21	5665	41.963	25177.8	528733	1.05747e+06	1.05747
	35S:GSA1 #3	SD	21.6	5190	38.4444	23066.7	498240	996480	0.99648
	Col-0	SD	20	2312	17.1259	10275.6	205511	411022	0.411022	0.426963	0.0478366		0.0828554
	Col-0	SD	24	2510	18.5926	11155.6	267733	535467	0.535467
SD Chlb	Col-0	SD	19	1980	14.6667	8800	167200	334400	0.3344
	gsa1	SD	21	1721	12.7481	7648.89	160627	321253	0.321253	0.322018	0.0015815	0.147904	0.00273923
	gsa1	SD	20	1795	13.2963	7977.78	159556	319111	0.319111
	gsa1	SD	20	1832	13.5704	8142.22	162844	325689	0.325689
	gsa2	SD	16	1602	11.8667	7120	113920	227840	0.22784	0.178372	0.0207189	0.0176375	0.0358862
	gsa2	SD	14.2	1295	9.59259	5755.56	81728.9	163458	0.163458
	gsa2	SD	13.9	1164	8.62222	5173.33	71909.3	143819	0.143819
	35S:GSA1 #1	SD	22.1	1700	12.5926	7555.56	166978	333956	0.333956	0.396178	0.0254689	0.666897	0.0441135
	35S:GSA1 #1	SD	22	2165	16.037	9622.22	211689	423378	0.423378
	35S:GSA1 #1	SD	23.1	2100	15.5556	9333.33	215600	431200	0.4312
	35S:GSA1 #3	SD	24	2022	14.9778	8986.67	215680	431360	0.43136	0.350356	0.0486225	0.411016	0.0842166
	35S:GSA1 #3	SD	21	2065	15.2963	9177.78	192733	385467	0.385467
	35S:GSA1 #3	SD	21.6	1220	9.03704	5422.22	117120	234240	0.23424

## Sheet: Fig 3e
Figure 3e: ALA synthesizing capacity of Col-0, gsa1, gsa2 and 35S:GSA1 plants under Short day condition with mean values, standard error (STDE), standard deviation (STDEV) and T-TEST (p-value) results. (a) P≤ 0.05, (b) P value ≤ 0.01, (c) P value ≤ 0.001 usingStudent’s t test
Plant Material	Weight (mg)	Incubation time (hrs)	Ab.525	Ab.553	Ab.600	Ab.553-600	Ab.553/525	x (µmol)	x (µmol)* df	wt*time	x(µmol)*df/wt*time	x(nmol)*df/weight*time	Mean	STDE	t-test	STDEV
Col-0	31	3	0.542	0.654	0.108	0.546	1.20664	26.5049	66.2621	93	0.712496	712.496	737.117	26.9373		38.095
Col-0	30	3	0.556	0.6	0.075	0.525	1.07914	25.4854	63.7136	90	0.707929	707.929
Col-0	29	3	0.564	0.665	0.098	0.567	1.17908	27.5243	68.8107	87	0.790927	790.927
gsa1	33	3	0.49	0.599	0.078	0.521	1.22245	25.2913	63.2282	99	0.638668	638.668	618.008	22.8933	0.028062	32.376	a
gsa1	29	3	0.402	0.53	0.069	0.461	1.31841	22.3786	55.9466	87	0.643064	643.064
gsa1	34	3	0.443	0.579	0.098	0.481	1.307	23.3495	58.3738	102	0.572292	572.292
gsa2	28	3	0.099	0.178	0.075	0.103	1.79798	5	12.5	84	0.14881	148.81	205.613	34.1924	0.000258255	48.3554	c
gsa2	30	3	0.176	0.232	0.034	0.198	1.31818	9.61165	24.0291	90	0.26699	266.99
gsa2	33	3	0.159	0.222	0.058	0.164	1.39623	7.96117	19.9029	99	0.20104	201.04
35S:GSA1 #1	30	3	0.442	0.633	0.04	0.593	1.43213	28.7864	71.966	90	0.799622	799.622	813.324	8.87255	0.054826	12.5477	a
35S:GSA1 #1	30	3	0.6	0.66	0.059	0.601	1.1	29.1748	72.9369	90	0.81041	810.41
35S:GSA1 #1	31	3	0.642	0.711	0.075	0.636	1.10748	30.8738	77.1845	93	0.82994	829.94
35S:GSA1 #3	33	3	0.468	0.745	0.098	0.647	1.59188	31.4078	78.5194	99	0.793125	793.125	856.474	31.7242	0.0455641	44.8648	a
35S:GSA1 #3	32	3	0.654	0.768	0.063	0.705	1.17431	34.2233	85.5583	96	0.891232	891.232
35S:GSA1 #3	33	3	0.822	0.83	0.108	0.722	1.00973	35.0485	87.6214	99	0.885064	885.064

## Sheet: Fig 3f
Figure 3f: GSAAT activity of Col-0, gsa1, gsa2 and 35S.GSA1 plants under Short day condition with mean values, standard error (STDE), standard deviation (STDEV) and T-TEST (p-value) results. (a) P≤ 0.05, (b) P value ≤ 0.01, (c) P value ≤ 0.001 usingStudent’s t test
Plant Material	Weight (mg)	Incubation time (hrs)	Ab.525	Ab.553	Ab.600	Ab.553-600	Ab.553/525	x (µmol)	x (µmol)* df	wt*time	x(µmol)*df/weight*time	x(nmol)*df/weight*time	Mean	STDE	t-test	STDEV
Col-0	102.9	0.166667	0.156	0.228	0.023	0.205	1.46154	9.95146	0.124393	17.15	0.00725325	7.25325	7.52808	0.568437		0.803891
Col-0	112.76	0.166667	0.19	0.275	0.008	0.267	1.44737	12.9612	0.162015	18.7933	0.00862085	8.62085
Col-0	103.09	0.166667	0.162	0.25	0.06	0.19	1.54321	9.2233	0.115291	17.1817	0.00671013	6.71013
gsa1	108.76	0.166667	0.221	0.275	0.098	0.177	1.24434	8.59223	0.107403	18.1267	0.00592513	5.92513	5.893	0.16557	0.050762	0.234152	a
gsa1	102.21	0.166667	0.172	0.263	0.09	0.173	1.52907	8.39806	0.104976	17.035	0.00616236	6.16236
gsa1	98.32	0.166667	0.159	0.23	0.079	0.151	1.44654	7.3301	0.0916262	16.3867	0.00559151	5.59151
gsa2	110.09	0.166667	0.095	0.146	0.025	0.121	1.53684	5.87379	0.0734223	18.3483	0.00400158	4.00158	3.19733	0.643979	0.00727288	0.910724	b
gsa2	123	0.166667	0.11	0.152	0.087	0.065	1.38182	3.15534	0.0394417	20.5	0.00192399	1.92399
gsa2	112.21	0.166667	0.103	0.163	0.05	0.113	1.58252	5.48544	0.068568	18.7017	0.00366641	3.66641
35S::GSA1-1	108.65	0.166667	0.204	0.275	0.012	0.263	1.34804	12.767	0.159587	18.1083	0.00881292	8.81292	9.11396	0.150517	0.0542654	0.212864	a
35S::GSA1-1	112	0.166667	0.298	0.383	0.098	0.285	1.28523	13.835	0.172937	18.6667	0.00926448	9.26448
35S::GSA1-1	112	0.166667	0.241	0.331	0.046	0.285	1.37344	13.835	0.172937	18.6667	0.00926448	9.26448
35S::GSA1-3	102.09	0.166667	0.223	0.309	0.04	0.269	1.38565	13.0583	0.163228	17.015	0.00959319	9.59319	9.34596	0.295106	0.0469471	0.417343	a
35S::GSA1-3	115.98	0.166667	0.283	0.343	0.064	0.279	1.21201	13.5437	0.169296	19.33	0.00875821	8.75821
35S::GSA1-3	109	0.166667	0.254	0.34	0.05	0.29	1.33858	14.0777	0.175971	18.1667	0.00968647	9.68647

## Sheet: Fig 4d
Figure 4d: GSAAT activity of Col-0, gsa1, gsa2 and 35S:GSA1 seedlings under Low Light (LL), Medium Light (ML) and High Light (HL) conditions with mean values, standard error (STDE), standard deviation (STDEV) and T-TEST (p-value) results. (a) P≤ 0.05, (b) P value ≤ 0.01, (c) P value ≤ 0.001 usingStudent’s t test
Plant Material	Weight (mg)	Light Condition	Incubation time (hrs)	Ab.525	Ab.553	Ab.600	Ab.553-600	x (µmol)	x (µmol)* df	wt*time	x(µmol)*df/wt*time	x(nmol)*df/weight*time	Mean	STDE	t-test	STDEV
Col-0	103.68	LL	0.166667	0.123	0.17	0.078	0.092	4.46602	0.0558252	17.28	0.00323063	3.23063	4.13018	0.472736		0.66855
Col-0	101.79	LL	0.166667	0.106	0.155	0.034	0.121	5.87379	0.0734223	16.965	0.00432787	4.32787
Col-0	113.02	LL	0.166667	0.067	0.17	0.02	0.15	7.28155	0.0910194	18.8367	0.00483203	4.83203
gsa1	100.83	LL	0.166667	0.09	0.108	0.04	0.068	3.30097	0.0412621	16.805	0.00245535	2.45535	2.77856	0.171002	0.0547355	0.241834	a
gsa1	112.68	LL	0.166667	0.12	0.142	0.054	0.088	4.27184	0.0533981	18.78	0.00284335	2.84335
gsa1	100.7	LL	0.166667	0.088	0.139	0.055	0.084	4.07767	0.0509709	16.7833	0.00303699	3.03699
gsa2	113.68	LL	0.166667	0.048	0.07	0.03	0.04	1.94175	0.0242718	18.9467	0.00128106	1.28106	1.07556	0.397424	0.0077835	0.562043	b
gsa2	130.09	LL	0.166667	0.015	0.023	0.012	0.011	0.533981	0.00667476	21.6817	0.000307853	0.307853
gsa2	117.82	LL	0.166667	0.042	0.063	0.01	0.053	2.57282	0.0321602	19.6367	0.00163776	1.63776
35S:GSA1	99.48	LL	0.166667	0.176	0.221	0.082	0.139	6.74757	0.0843447	16.58	0.00508713	5.08713	5.5685	0.249829	0.0546572	0.353311	a
35S:GSA1	102	LL	0.166667	0.125	0.22	0.054	0.166	8.05825	0.100728	17	0.00592519	5.92519
35S:GSA1	101.68	LL	0.166667	0.089	0.169	0.01	0.159	7.71845	0.0964806	16.9467	0.00569319	5.69319
Col-0	123.98	ML	0.166667	0.188	0.213	0.01	0.203	9.85437	0.12318	20.6633	0.00596127	5.96127	5.4824	0.706267		0.998812
Col-0	121	ML	0.166667	0.158	0.216	0.08	0.136	6.60194	0.0825243	20.1667	0.00409211	4.09211
Col-0	128.12	ML	0.166667	0.185	0.312	0.087	0.225	10.9223	0.136529	21.3533	0.00639381	6.39381
gsa1	118.78	ML	0.166667	0.185	0.201	0.03	0.171	8.30097	0.103762	19.7967	0.00524139	5.24139	4.35132	0.464452	0.251873	0.656834
gsa1	103	ML	0.166667	0.083	0.124	0.02	0.104	5.04854	0.0631068	17.1667	0.00367612	3.67612
gsa1	102.98	ML	0.166667	0.092	0.138	0.021	0.117	5.67961	0.0709951	17.1633	0.00413644	4.13644
gsa2	120.98	ML	0.166667	0.045	0.072	0.002	0.07	3.39806	0.0424757	20.1633	0.00210658	2.10658	1.61257	0.253158	0.00670762	0.358019	b
gsa2	112.09	ML	0.166667	0.021	0.048	0.003	0.045	2.18447	0.0273058	18.6817	0.00146164	1.46164
gsa2	123.32	ML	0.166667	0.015	0.05	0.007	0.043	2.08738	0.0260922	20.5533	0.00126949	1.26949
35S:GSA1	114.13	ML	0.166667	0.356	0.331	0.076	0.255	12.3786	0.154733	19.0217	0.00813457	8.13457	8.1306	0.406591	0.0313887	0.575007	a
35S:GSA1	102.98	ML	0.166667	0.243	0.308	0.098	0.21	10.1942	0.127427	17.1633	0.00742438	7.42438
35S:GSA1	115	ML	0.166667	0.207	0.388	0.109	0.279	13.5437	0.169296	19.1667	0.00883284	8.83284
Col-0	112.09	HL	0.166667	0.198	0.319	0.064	0.255	12.3786	0.154733	18.6817	0.00828261	8.28261	7.23217	0.898273		1.27035
Col-0	111	HL	0.166667	0.35	0.265	0.099	0.166	8.05825	0.100728	18.5	0.00544477	5.44477
Col-0	110.56	HL	0.166667	0.13	0.276	0.034	0.242	11.7476	0.146845	18.4267	0.00796914	7.96914
gsa1	93	HL	0.166667	0.126	0.173	0.02	0.153	7.42718	0.0928398	15.5	0.00598966	5.98966	5.97126	0.183326	0.241019	0.259263
gsa1	95.09	HL	0.166667	0.156	0.209	0.045	0.164	7.96117	0.0995146	15.8483	0.00627918	6.27918
gsa1	92.23	HL	0.166667	0.101	0.169	0.026	0.143	6.94175	0.0867718	15.3717	0.00564492	5.64492
gsa2	84.98	HL	0.166667	0.097	0.138	0.087	0.051	2.47573	0.0309466	14.1633	0.00218498	2.18498	3.87977	0.857497	0.0541214	1.21268	a
gsa2	97.09	HL	0.166667	0.108	0.155	0.035	0.12	5.82524	0.0728155	16.1817	0.00449988	4.49988
gsa2	97	HL	0.166667	0.088	0.139	0.007	0.132	6.40777	0.0800971	16.1667	0.00495446	4.95446
35S:GSA1	112	HL	0.166667	0.565	0.403	0.09	0.313	15.1942	0.189927	18.6667	0.0101747	10.1747	9.95037	0.456596	0.0542323	0.645724	a
35S:GSA1	110.89	HL	0.166667	0.23	0.357	0.034	0.323	15.6796	0.195995	18.4817	0.0106048	10.6048
35S:GSA1	120	HL	0.166667	0.17	0.319	0.02	0.299	14.5146	0.181432	20	0.0090716	9.0716

## Sheet: Fig 4e
Figure 4e: Chlorophyll a and b and Total chlorophyll levels determined by HPLC analysis in Col-0, gsa1, gsa2 and 35S:GSA1 seedlings under Low Light (LL), Medium Light (ML) and High Light (HL) conditions with mean values, standard error (STDE), standard deviation (STDEV) and T-TEST (p-value) results. (a) P≤ 0.05, (b) P value ≤ 0.01, (c) P value ≤ 0.001 usingStudent’s t test
	HPLC
	date
	Injektionsvolumen (Vi)	50
	Methode
	Analyte
	Standard (S)	2.7
	Extraktionsvolumen (Ve)	600
					A/S/Vi	pmol/µL*Ve	pmol/Gvol /W
analyte	sample	Light Condition	DW [mg]	area (A)	pmol/µL	pmol/Gvol	pmol/ mg DW	pmol/Gvol /W*2 (dilution)		Mean	STDE	t-test	STDEV
	Col-0	LL	23	4995	37	22200	510600	1.0212e+06	1.0212	0.9872	0.0167268		0.0289717
	Col-0	LL	22	4860	36	21600	475200	950400	0.9504
	Col-0	LL	22.5	4950	36.6667	22000	495000	990000	0.99
	gsa1	LL	25	3964	29.363	17617.8	440444	880889	0.880889
	gsa1	LL	22	3956	29.3037	17582.2	386809	773618	0.773618	0.820747	0.0258362	0.0115489	0.0447495
	gsa1	LL	23.3	3900	28.8889	17333.3	403867	807733	0.807733
Chl a	gsa2	LL	16.2	1100	8.14815	4888.89	79200	158400	0.1584
	gsa2	LL	17	2695	19.963	11977.8	203622	407244	0.407244	0.32131	0.0665411	0.00137261	0.115253
	gsa2	LL	18.5	2422	17.9407	10764.4	199142	398284	0.398284
	35S:GSA1	LL	29.6	3498	25.9111	15546.7	460181	920363	0.920363
	35S:GSA1	LL	25	3735	27.6667	16600	415000	830000	0.83	0.836619	0.0380134	0.0415366	0.0658412
	35S:GSA1	LL	28.5	2998	22.2074	13324.4	379747	759493	0.759493
	Col-0	ML	20	6375	47.2222	28333.3	566667	1.13333e+06	1.13333	1.34785	0.147478		0.160674
	Col-0	ML	23	6800	50.3704	30222.2	695111	1.39022e+06	1.39022
	Col-0	ML	25	6840	50.6667	30400	760000	1.52e+06	1.52
	gsa1	ML	25	4800	35.5556	21333.3	533333	1.06667e+06	1.06667	1.03548	0.111843	0.0531266	0.0247139
	gsa1	ML	25	4528	33.5407	20124.4	503111	1.00622e+06	1.00622
	gsa1	ML	25	4651	34.4519	20671.1	516778	1.03356e+06	1.03356
	gsa2	ML	22	2602	19.2741	11564.4	254418	508836	0.508836	0.457529	0.0635316	0.0118048	0.11004
	gsa2	ML	18.5	3400	25.1852	15111.1	279556	559111	0.559111
	gsa2	ML	17	2016	14.9333	8960	152320	304640	0.30464
	35S:GSA1	ML	25	4969	36.8074	22084.4	552111	1.10422e+06	1.10422	1.0382	0.126624	0.0590786	0.0470849
	35S:GSA1	ML	24	4747	35.163	21097.8	506347	1.01269e+06	1.01269
	35S:GSA1	ML	24.2	4638	34.3556	20613.3	498843	997685	0.997685
	Col-0	HL	20	6225	46.1111	27666.7	553333	1.10667e+06	1.10667	1.00478	0.0416128		0.0720754
	Col-0	HL	18	5945	44.037	26422.2	475600	951200	0.9512
	Col-0	HL	18	5978	44.2815	26568.9	478240	956480	0.95648
	gsa1	HL	18	4995	37	22200	399600	799200	0.7992	0.852053	0.0237163	0.0598224	0.0410778
	gsa1	HL	20	4824	35.7333	21440	428800	857600	0.8576
	gsa1	HL	22	4599	34.0667	20440	449680	899360	0.89936
	gsa2	HL	20	1187	8.79259	5275.56	105511	211022	0.211022	0.360193	0.0609402	0.00204349	0.105551
	gsa2	HL	23	2150	15.9259	9555.56	219778	439556	0.439556
	gsa2	HL	22.5	1406	15.9259	9555.56	215000	430000	0.43
	35S:GSA1	HL	28	4550	33.7037	20222.2	566222	1.13244e+06	1.13244	1.15073	0.0185584	0.0590898	0.0321441
	35S:GSA1	HL	28	4805	35.5926	21355.6	597956	1.19591e+06	1.19591
	35S:GSA1	HL	26.9	4700	34.8148	20888.9	561911	1.12382e+06	1.12382
	HPLC
	date
	Injektionsvolumen (Vi)	50
	Methode
	Analyte
	Standard (S)	3
	Extraktionsvolumen (Ve)	600
					A/S/Vi	pmol/µL*Ve	pmol/Gvol /W
analyte	sample	Light Condition	DW [mg]	area (A)	pmol/µL	pmol/Gvol	pmol/ mg DW	pmol/Gvol /W*2 (dilution)		Mean	STDE	t-test	STDEV
	Col-0	LL	23	1765	11.7667	7060	162380	324760	0.32476	0.297763	0.0111129		0.0192482
	Col-0	LL	22	1598	10.6533	6392	140624	281248	0.281248
	Col-0	LL	22.5	1596	10.64	6384	143640	287280	0.28728
	gsa1	LL	25	1360	9.06667	5440	136000	272000	0.272	0.238305	0.0146369	0.0574824	0.0253518
chlb	gsa1	LL	22	1198	7.98667	4792	105424	210848	0.210848
	gsa1	LL	23.3	1245	8.3	4980	116034	232068	0.232068
	gsa2	LL	16.2	620	4.13333	2480	40176	80352	0.080352	0.103891	0.0110612	0.000541651	0.0191586
	gsa2	LL	17	765	5.1	3060	52020	104040	0.10404
	gsa2	LL	18.5	860	5.73333	3440	63640	127280	0.12728
	35S:GSA1	LL	29.6	1104	7.36	4416	130714	261427	0.261427	0.254529	0.00346431	0.0386837	0.00600037
	35S:GSA1	LL	25	1234	8.22667	4936	123400	246800	0.2468
	35S:GSA1	LL	28.5	1120	7.46667	4480	127680	255360	0.25536
	Col-0	ML	20	2208	14.72	8832	176640	353280	0.35328	0.413587	0.0297057		0.0514518
	Col-0	ML	23	2220	14.8	8880	204240	408480	0.40848
	Col-0	ML	25	2395	15.9667	9580	239500	479000	0.479
	gsa1	ML	25	1601	10.6733	6404	160100	320200	0.3202	0.318867	0.000785045	0.0598853	0.00135974
	gsa1	ML	25	1597	10.6467	6388	159700	319400	0.3194
	gsa1	ML	25	1585	10.5667	6340	158500	317000	0.317
	gsa2	ML	22	1510	10.0667	6040	132880	265760	0.26576	0.234	0.0142933	0.0112638	0.0247567
	gsa2	ML	18.5	1560	10.4	6240	115440	230880	0.23088
	gsa2	ML	17	1510	10.0667	6040	102680	205360	0.20536
	35S:GSA1	ML	25	1658	11.0533	6632	165800	331600	0.3316	0.313125	0.00883089	0.0571716	0.0152955
	35S:GSA1	ML	24	1532	10.2133	6128	147072	294144	0.294144
	35S:GSA1	ML	24.2	1620	10.8	6480	156816	313632	0.313632
	Col-0	HL	20	880	5.86667	3520	70400	140800	0.1408	0.144709	0.00306225		0.00530397
	Col-0	HL	18	980	6.53333	3920	70560	141120	0.14112
	Col-0	HL	18	1057	7.04667	4228	76104	152208	0.152208
	gsa1	HL	18	705	4.7	2820	50760	101520	0.10152	0.12456	0.00940974	0.171734	0.0162982
	gsa1	HL	20	854	5.69333	3416	68320	136640	0.13664
	gsa1	HL	22	770	5.13333	3080	67760	135520	0.13552
	gsa2	HL	20	370	2.46667	1480	29600	59200	0.0592	0.0660027	0.00410199	0.000231665	0.00710485
	gsa2	HL	23	412	2.74667	1648	37904	75808	0.075808
	gsa2	HL	22.5	350	2.33333	1400	31500	63000	0.063
	35S:GSA1	HL	28	598	3.98667	2392	66976	133952	0.133952	0.116355	0.00878233	0.0675447	0.0152114
	35S:GSA1	HL	28	528	3.52	2112	59136	118272	0.118272
	35S:GSA1	HL	26.9	450	3	1800	48420	96840	0.09684
Sample	Chlorophyll a	light condition	Chlorophyll b	chl a+b	Mean	t-test
Col-0	1.0212	LL	0.32476	1.34596	1.28496
Col-0	0.9504	LL	0.281248	1.23165
Col-0	0.99	LL	0.28728	1.27728
gsa1	0.880889	LL	0.272	1.15289	1.05905	0.0193327	a
gsa1	0.773618	LL	0.210848	0.984466
gsa1	0.807733	LL	0.232068	1.0398
gsa2	0.1584	LL	0.080352	0.238752	0.4252	0.000969655	c
gsa2	0.407244	LL	0.10404	0.511284
gsa2	0.398284	LL	0.12728	0.525564
35S:GSA1	0.920363	LL	0.261427	1.18179	1.09115	0.0303103	a
35S:GSA1	0.83	LL	0.2468	1.0768
35S:GSA1	0.759493	LL	0.25536	1.01485
Col-0	1.13333	ML	0.35328	1.48661	1.76144
Col-0	1.39022	ML	0.40848	1.7987
Col-0	1.52	ML	0.479	1.999
gsa1	1.06667	ML	0.3202	1.38687	1.35435	0.0534583	a
gsa1	1.00622	ML	0.3194	1.32562
gsa1	1.03356	ML	0.317	1.35056
gsa2	0.508836	ML	0.26576	0.774596	0.691529	0.00359311	b
gsa2	0.559111	ML	0.23088	0.789991
gsa2	0.30464	ML	0.20536	0.51
35S:GSA1	1.10422	ML	0.3106	1.41482	1.34433	0.052839	a
35S:GSA1	1.01269	ML	0.294144	1.30684
35S:GSA1	0.997685	ML	0.313632	1.31132
Col-0	1.10667	HL	0.1408	1.24747	1.14949
Col-0	0.9512	HL	0.14112	1.09232
Col-0	0.95648	HL	0.152208	1.10869
gsa1	0.7992	HL	0.10152	0.90072	0.976613	0.0522514	a
gsa1	0.8576	HL	0.13664	0.99424
gsa1	0.89936	HL	0.13552	1.03488
gsa2	0.211022	HL	0.0592	0.270222	0.426195	0.00144048	c
gsa2	0.439556	HL	0.075808	0.515364
gsa2	0.43	HL	0.063	0.493
35S:GSA1	1.13244	HL	0.133952	1.2664	1.26708	0.104266
35S:GSA1	1.19591	HL	0.118272	1.31418
35S:GSA1	1.12382	HL	0.09684	1.22066
