# Supplementary material for: Glutamate 1-semialdehyde aminotransferase is connected to GluTR by GluTR-binding protein and contributes to the rate-limiting step of 5-aminolevulinic acid synthesis
Source: Plant Cell. 2022 Aug 16;34(11):4623–40. doi: 10.1093/plcell/koac237 (PMC9614494; doi:10.1093/plcell/koac237)
Supplement: koac237_Supplementary_Data [file koac237_supplementary_data.zip › koac237_Supplementary_Data/Supplementary File 2_Newick_Phylogenetics .tree]

(((((Arabidopsis_thaliana_GSA2:0.16257016,Arabidopsis_thaliana_GSA1:0.18905013)1.0000:0.09487809,Solanum_lycopersicum:0.35136502)1.0000:0.08422984,(Vitis_vinifera:0.40902523,Glycine_max:0.20717771)0.8000:0.07662292)1.0000:0.10482447,(Hordeum_vulgare:0.21808869,(Oryza_sativa:0.21857288,(Sorghum_bicolor:0.07809467,Zea_mays_cultivar:0.12150703)1.0000:0.17199060)0.5500:0.05965673)1.0000:0.18643002)0.6000:0.06077445,(Physcomitrella_patens:0.34647505,(Escherichia_coli:0.38539702,Chlamydomonas_reinhardtii:0.27929531)0.9000:0.13032977)0.8500:0.07744899,Schizosaccharomyces_pombe:0.85466228);
